# Supplementary material for: Cytoplasmic glycoengineering enables biosynthesis of nanoscale glycoprotein assemblies
Source: Nat Commun. 2019 Nov 27;10:5403. doi: 10.1038/s41467-019-13283-2 (PMC6881330; doi:10.1038/s41467-019-13283-2)
Supplement: Supplementary file 4 — Source Data [file 41467_2019_13283_MOESM4_ESM.zip]

Archive with 9 entries (9 files):
- Glycoli_SourceData.xlsx
- HPLC_data_GFP-SiaLac.pdf
- MS_data_GFP-FucLac.pdf
- MS_data_GFP-GANATA5-Glc_pHT059.pdf
- MS_data_GFP-GANATA5-Glc_pMA993.pdf
- MS_data_GFP-GANATA5-Lac.pdf
- MS_data_GFP-Glc.pdf
- MS_data_GFP-Lac.pdf
- MS_data_GFP-SiaLac.pdf
