# Supplementary material for: Cytoplasmic glycoengineering enables biosynthesis of nanoscale glycoprotein assemblies
Source: Nat Commun. 2019 Nov 27;10:5403. doi: 10.1038/s41467-019-13283-2 (PMC6881330; doi:10.1038/s41467-019-13283-2)
Supplement: Supplementary file 4 — Source Data [file 41467_2019_13283_MOESM4_ESM.zip › Glycoli_SourceData.xlsx]

## Sheet: Fig 1f
Fig 1f
Fractionation of polysialylated GFP by anion exchange chromatrography.
Coomassie staining of individual fractions on Tricine-SDS-PAGE

## Sheet: quant Fig 1b,c,d,e
Results section: Cytoplasmic protein glycosylation with mammalian and bacterial glycans
	GFP-Glc		MS based quant.			MS peak heights
		Sample	%GFP	%GFP-Glc		GFP	GFP-Glc
		GFP_Glc_I	0	100		0	178
		GFP_Glc_II	0	100		0	178
		GFP_Glc_III	0	100		0	178
			Reported average:	100
		Data files:
		MS_data_GFP-Glc.pdf
	GFP-lactose		MS based quant.				MS peak heights
		Sample	%GFP	%GFP-Glc	% GFP-Lac		GFP	GFP-Glc	GFP-Lac
		GFP_Lac_I	4.91386	0.784522	94.3016		9.27	1.48	177.9
		GFP_Lac_III	5.76448	0.667964	93.5676		10.96	1.27	177.9
		GFP_Lac_III	7.47423	0.773196	91.7526		14.5	1.5	178
				Reported average:	93.2073
		Data files:		Reported Stdev.:	1.31216
		MS_data_GFP-Lac.pdf
	GFP-2'fucosyllactose		MS based quant.					MS peak heights
		Sample	%GFP	%GFP-Glc	% GFP-Lac	% GFP-FucLac		GFP	GFP-Glc	GFP-Lac	GFP-FucLac
		GFP_FucLac_I	7.38778	1.48775	0.433077	90.6914		14.5	2.92	0.85	178
		GFP_FucLac_III	21.7053	1.24401	0.16414	76.8865		50.25	2.88	0.38	178
		GFP_FucLac_III	24.5977	0.993443	3.67574	70.7332		61.9	2.5	9.25	178
					Reported average:	79.437
		Data files:			Reported Stdev.:	10.2206
		MS_data_GFP-FucLac.pdf
	GFP-3'sialyllactose		HPLC based quant.		MS based quant.					MS peak heights
		Sample	% GFP (unmodified, -Glc, or -Lac)	% GFP-SiaLac	%GFP	%GFP-Glc	% GFP-Lac	% GFP-SiaLac		GFP	GFP-Glc	GFP-Lac	GFP-SiaLac
		GFP_SiaLac_I	34.8	65.2	0.953394	0.761079	25.492	72.7935		2.33	1.86	62.3	177.9
		GFP_SiaLac_II	49.13	50.87	1.12384	0.534132	54.9353	43.4067		3.64	1.73	177.93	140.59
		GFP_SiaLac_III	36.54	63.46	1.05621	0.39119	28.9481	69.6045		2.7	1	74	177.93
			Reported average:	59.8433			Reported average:	61.9349
			Reported Stdev.:	7.81968			Reported Stdev.:	16.1249
		Data files:
		HPLC_data_GFP-SiaLac.pdf
		MS_data_GFP-SiaLac.pdf

## Sheet: Fig 2a
Fig 2 a
Glucosylation of GFP with single glycosylation site and multivalent tags
Coomassie staining of samples ran on a Tricine gel
Blot of same samples deverloped with an N-Glc specific antiserum (MS14, at 1:3500 dilution) as primary antibody and mouse anti-human IgG Fc-HRP (1:5000, Southern Biotech, Cat. No. 9040-05) as secondary antibody.

## Sheet: quant Fig 2a,b
Results section: Multivalent glycopolymers
	GFP-[GANATA]5 + pHT059		MS based quant.							MS peak heights
		Sample	%GFP	%GFP + 1Hex	%GFP + 2Hex	%GFP + 3Hex	%GFP + 4Hex	%GFP + 5Hex		GFP	GFP + 1Hex	GFP + 2Hex	GFP + 3Hex	GFP + 4Hex	GFP + 5Hex
		GFP-[GANATA]5 + pHT59_I	0.661695	0	0	0	0	99.3383		0.945					141.87
		GFP-[GANATA]5 + pHT59_II	8.25714	0.751808	0.602083	0	0	90.389		12.96	1.18	0.945			141.87
		GFP-[GANATA]5 + pHT59_III	10.4314	0.733991	0.587815	0	0	88.2468		16.77	1.18	0.945			141.87
		Data files:					Average:	92.658
		MS_data_GFP-GANATA5-Glc_pHT059.pdf					Std. dev:	5.8836
	GFP-[GANATA]5 + pHT059		MS based quant.							MS peak heights
		Sample	%GFP	%GFP + 1Hex	%GFP + 2Hex	%GFP + 3Hex	%GFP + 4Hex	%GFP + 5Hex		GFP	GFP + 1Hex	GFP + 2Hex	GFP + 3Hex	GFP + 4Hex	GFP + 5Hex
		GFP-[GANATA]5 + pMA993_I	0	0	0	0	0	100							141.87
		GFP-[GANATA]5 + pMA993_II	0	0	0	0	0	100							141.87
		GFP-[GANATA]5 + pMA993_III	0	0	0	0	0	100							141.87
		Data files:
		MS_data_GFP-GANATA5-Glc_pMA993.pdf

## Sheet: Sl Fig 4a
SI Fig 3a
GFP with a single glycosylation site: unmodified, + Glucose, + Lactose, + 2'FL
Coomassie stained Tricine gel

## Sheet: Sl Fig 4b
SI Fig 3b
GFP with a single glycosylation site: unmodified, + Glucose, + Lactose, + 3'SL
Coomassie stained Tricine gel

## Sheet: Sl Fig 4c
SI Fig 3c
GFP with a single glycosylation site: unmodified, + Glucose, + Lactose, + LacNAc, + Lewis X
Coomassie stained Tricine gel

## Sheet: SI Fig 7c
SI Fig 5 c
Unmodified GFP with a single glycosylation tag and GFP + NmB PSA capsule, ran on Tricine SDS PAGE gel. column.
Blot was developed using anti-PSA IgG2a (1:1000, Absolute Antibody, 735, Ab00240-2.0)
Secondary antibody was goat anti-mouse IgG-HRP (1:2500, Santa Cruz Biotech., sc-2005)
Unmodified GFP with a single glycosylation tag and GFP + NmC PSA capsule, ran on Tricine SDS PAGE gel. column.
Blot was developed using rabbit NmC antiserum (222301, BD) which was cleaned up using a Protein A HP Spin Trap
Secondary antibody was goat anti-Rabbit-IgG-HRP (1:3000, BioRad, 172-1019)

## Sheet: SI Fig 10a
SI Fig 8a
VLPs unmodified, + Glucose, + Lactose, +2'FL
Ap250cp VLPs was ran on tricine SDS-PAGE gels and stained with Coomassie
Same sampels were also separated on agarose gels and imaged using EtBr and Coomassie stain
Coomassie agarose: left side
EtBr agarose: left samples

## Sheet: SI Fig 10b
SI Fig 8a
VLPs unmodified, + Glucose, + Lactose, +3'SL
Ap250cp VLPs was ran on tricine SDS-PAGE gels and stained with Coomassie
Same sampels were also separated on agarose gels and imaged using EtBr and Coomassie stain
Coomassie agarose: right side
EtBr agarose: right samples
